# Supplementary material for: Whole-genome resequencing and transcriptional profiling association analysis revealed the intraspecies difference response to oligosaccharides utilization in Bifidobacterium animalis subsp. lactis
Source: Front Microbiol. 2024 Apr 9;15:1375384. doi: 10.3389/fmicb.2024.1375384 (PMC11041377; doi:10.3389/fmicb.2024.1375384)
Supplement: Supplementary file 1 [file Table_1.XLSX]

## Sheet: Sheet1
Table S1. Average nucleotide identity matrix for the isolates used in this study.
	HN16	HT13	HT20	HN10	HN9	HN5	HT12	HN7	HN24
HN16	1	0.999962	0.999875	0.999973	0.999887	0.999905	0.999909	0.999949	0.999954
HT13	0.999962	1	0.999885	0.999937	0.999907	0.99992	0.999958	0.999957	0.999931
HT20	0.999875	0.999885	1	0.999942	0.999876	0.99989	0.999863	0.999953	0.999912
HN10	0.999973	0.999937	0.999942	1	0.99986	0.999961	0.999941	0.999962	0.999976
HN9	0.999887	0.999907	0.999876	0.99986	1	0.999869	0.999845	0.999902	0.999886
HN5	0.999905	0.99992	0.99989	0.999961	0.999869	1	0.999934	0.999946	0.999884
HT12	0.999909	0.999958	0.999863	0.999941	0.999845	0.999934	1	0.99994	0.999954
HN7	0.999949	0.999957	0.999953	0.999962	0.999902	0.999946	0.99994	1	0.999958
HN24	0.999954	0.999931	0.999912	0.999976	0.999886	0.999884	0.999954	0.999958	1
