# Supplementary material for: Whole-genome resequencing and transcriptional profiling association analysis revealed the intraspecies difference response to oligosaccharides utilization in Bifidobacterium animalis subsp. lactis
Source: Front Microbiol. 2024 Apr 9;15:1375384. doi: 10.3389/fmicb.2024.1375384 (PMC11041377; doi:10.3389/fmicb.2024.1375384)
Supplement: Supplementary file 2 [file Table_2.XLSX]

## Sheet: Table S2. Summary of GH familie
Table S2. Summary of GH families identified in the isolates used in this study
	GT81	GT51	GT5	GT4	GT39	GT35	GT32	GT28	GT2	GT111	GH77	GH51	GH5	GH43	GH42	GH36	GH32	GH30	GH3	GH25	GH2	GH13	GH127	GH1	CE4	CE2	CE1	CBM48	CBM23
HN10	1	2	1	3	1	1	1	1	8	1	2	1	1	3	2	2	1	2	3	2	2	12	1	1	2	1	1	1	1
HN16	1	2	1	3	1	1	1	1	8	1	2	1	1	3	2	2	1	2	3	2	2	12	1	1	2	1	1	1	1
HN24	1	2	1	3	1	1	1	1	8	1	2	1	1	3	2	2	1	2	3	2	2	12	1	1	2	1	1	1	1
HN5	1	2	1	3	1	1	1	1	8	1	2	1	1	3	2	2	1	2	3	2	2	12	1	1	2	1	1	1	1
HN7	1	2	1	3	1	1	1	1	8	1	2	1	1	3	2	2	1	2	3	2	2	12	1	1	2	1	1	1	1
HN9	1	2	1	3	1	1	1	1	8	1	2	1	1	3	2	2	1	2	3	2	2	12	1	1	2	1	1	1	1
HT12	1	2	1	3	1	1	1	1	8	1	2	1	1	3	2	2	1	2	3	2	2	12	1	1	2	1	1	1	1
HT13	1	2	1	3	1	1	1	1	8	1	2	1	1	3	2	2	1	2	3	2	2	12	1	1	2	1	1	1	1
HT20	1	2	1	3	1	1	1	1	8	1	2	1	1	3	2	2	1	2	3	2	2	12	1	1	2	1	1	1	1
