# Supplementary material for: Whole-genome resequencing and transcriptional profiling association analysis revealed the intraspecies difference response to oligosaccharides utilization in Bifidobacterium animalis subsp. lactis
Source: Front Microbiol. 2024 Apr 9;15:1375384. doi: 10.3389/fmicb.2024.1375384 (PMC11041377; doi:10.3389/fmicb.2024.1375384)
Supplement: Supplementary file 3 [file Table_3.XLSX]

## Sheet: Sheet1
Strain	FOS	XOS	Glu	GOS	Sta	Raf	IMO	Inu	RS
HN5	0.26±0.02 f	0.75±0.02 c	1.08±0.08 b	0.99±0.02 b c	0.76±0.01 c d	0.82±0.02 b	1.04±0.03 b	0.23±0.02 d	0.2±0.01 f
HN24	0.9±0.03 c	0.87±0.02 b	1.08±0.07 b	0.97±0.02 b c	1.02±0.02 a	0.86±0.02 a b	1.09±0.01 b	0.28±0.01 c	0.31±0.01 d
HT12	1.12±0.02 a	1.05±0.06 a	0.87±0.02 c	0.96±0.04 b c	0.73±0.02 d	0.61±0.01 d	0.95±0.03 c	0.17±0 d	0.42±0.01 c
HN9	0.95±0.03 b c	0.82±0.02 b c	1.15±0.02 a b	0.78±0.07 d	0.67±0.02 e	0.77±0.04 c	1.03±0.02 b	0.22±0.01 a	0.14±0.01 g
HN10	1.04±0.06 a b	1.04±0.08 a	1.16±0.04 a b	1.13±0.02 a	0.87±0.02 b	0.88±0.03 a	1.22±0.01 a	0.38±0.02 b	0.24±0.02 e
HN7	0.5±0.04 e	0.42±0.02 d	1.19±0.02 a	0.96±0.03 c	0.75±0.02 c d	0.75±0.02 c	1.24±0.04 a	0.35±0.01 d	0.46±0.02 a b
HT20	1.09±0.11 a	0.42±0.05 d	1.06±0.05 a	0.75±0.04 d	0.63±0.02 f	0.53±0.02 d	0.78±0.06 e	0.22±0.01 c	0.33±0.02 d
HN16	0.96±0.02 b c	0.86±0.02 b	1.15±0.03 a b	1.03±0.02 b	0.98±0.01 a	0.82±0.01 b	0.97±0.01 c	0.31±0.01 c	0.47±0.02 a
HT13	0.61±0.01 d	1±0.04 a	0.84±0.04 c	0.84±0.01 d	0.77±0.02 c	0.72±0.02 c	0.69±0.02 d	0.16±0 e	0.43±0.02 b c
