# Supplementary material for: Whole-genome resequencing and transcriptional profiling association analysis revealed the intraspecies difference response to oligosaccharides utilization in Bifidobacterium animalis subsp. lactis
Source: Front Microbiol. 2024 Apr 9;15:1375384. doi: 10.3389/fmicb.2024.1375384 (PMC11041377; doi:10.3389/fmicb.2024.1375384)
Supplement: Supplementary file 4 [file Table_4.XLSX]

## Sheet: Sheet1
Strain	HN5	HN24	HT12	HN9	HN10	HN7	HT20	HN16	HT13
FOS	0.2635	0.9049	1.1219	0.9529	1.0445	0.5017	1.0527	0.9588	0.6143
	0.2315	0.935	1.1468	0.9804	1.115	0.5458	1.2412	0.9346	0.6278
	0.2702	0.8732	1.1003	0.9032	0.9675	0.4577	0.9875	0.9744	0.5917
XOS	0.746	0.8711	1.042	0.8121	1.0387	0.4129	0.3571	0.8638	0.9894
	0.729	0.8971	0.9753	0.7934	0.9435	0.4489	0.4152	0.8346	1.0456
	0.7734	0.8431	1.132	0.8421	1.1468	0.3897	0.4899	0.8859	0.9533
Glu	1.0352	1.0956	0.8653	1.1527	1.1646	1.1905	1.0499	1.1542	0.8251
	1.0021	0.9786	0.8968	1.1197	1.1108	1.1658	1.0074	1.1037	0.7995
	1.1885	1.1556	0.8452	1.1784	1.1986	1.2034	1.1356	1.1885	0.8849
GOS	0.9836	0.9712	0.981	0.8681	1.1394	0.9474	0.7706	1.0305	0.8426
	0.9665	0.9482	0.9975	0.7145	1.1087	0.9931	0.7879	1.0045	0.8357
	1.008	0.9876	0.915	0.7432	1.1443	0.9256	0.7042	1.0587	0.8511
Sta	0.7567	1.0232	0.726	0.6627	0.876	0.7558	0.6307	0.9962	0.7677
	0.7432	0.9946	0.7041	0.6532	0.8425	0.7658	0.6027	0.9945	0.7482
	0.7788	1.0389	0.7517	0.6894	0.8897	0.7215	0.6492	0.9638	0.793
Raf	0.8162	0.8429	0.6136	0.8072	0.8887	0.7472	0.5359	0.8236	0.7178
	0.8457	0.8395	0.5933	0.7859	0.9032	0.732	0.5038	0.8397	0.7524
	0.7996	0.893	0.6278	0.7045	0.8435	0.7747	0.5529	0.8032	0.6988
IMO	1.0393	1.091	0.9551	1.0313	1.2193	1.2207	0.7972	0.9691	0.6922
	1.0058	1.0749	0.9145	1.0034	1.1998	1.2035	0.7079	0.9601	0.712
	1.0741	1.0998	0.9788	1.0632	1.2319	1.2963	0.8421	0.9814	0.6749
Inu	0.2362	0.2899	0.1645	0.2254	0.393	0.3569	0.2062	0.3048	0.1574
	0.2034	0.2657	0.1699	0.2034	0.4021	0.3384	0.2138	0.314	0.1589
	0.2413	0.286	0.1732	0.2358	0.357	0.3559	0.2274	0.2971	0.1632
RS	0.2121	0.3109	0.4366	0.1277	0.2494	0.4766	0.3427	0.4781	0.4453
	0.2034	0.3188	0.4257	0.1466	0.2157	0.4789	0.3277	0.4977	0.4038
	0.195	0.3049	0.4039	0.1378	0.2533	0.4275	0.3048	0.443	0.4532
