# Supplementary material for: Whole-genome resequencing and transcriptional profiling association analysis revealed the intraspecies difference response to oligosaccharides utilization in Bifidobacterium animalis subsp. lactis
Source: Front Microbiol. 2024 Apr 9;15:1375384. doi: 10.3389/fmicb.2024.1375384 (PMC11041377; doi:10.3389/fmicb.2024.1375384)
Supplement: Supplementary file 5 [file Table_5.XLS]

## Sheet: 1 
Strains	HT13	HN7	HN5	HN10	HN9	HN16
Balat_0888	9.84781	1.26469	0.924151	760.19	1384.39	883.58
	15.5988	4.26549	3.26485	578.265	1005.57	789.653
	18.2565	3.56485	1.26451	845.256	1425.21	1089.26
Balat_1241	5.55625	1.09442	3.82565	2288.42	3.99574	97.7691
	8.56254	3.24615	5.03261	2091.02	1.46895	74.2865
	12.2655	0.981366	1.98645	1985.26	6.15787	125.865
