# Supplementary material for: Whole-genome resequencing and transcriptional profiling association analysis revealed the intraspecies difference response to oligosaccharides utilization in Bifidobacterium animalis subsp. lactis
Source: Front Microbiol. 2024 Apr 9;15:1375384. doi: 10.3389/fmicb.2024.1375384 (PMC11041377; doi:10.3389/fmicb.2024.1375384)
Supplement: Supplementary file 6 [file Table_6.XLS]

## Sheet: 1 
Strains	Balat_0888	Balat_1241
HT13	14.57±3.51c	8.79±2.74b
HN7	3.03±1.28c	1.77±1.04b
HN5	1.82±1.03c	3.61±1.25b
HN10	727.9±111.36b	2121.57±125.64a
HN9	1271.72±188.94a	3.87±1.92b
HN16	920.83±125.12b	99.31±21.08b
