# Supplementary material for: Whole-genome resequencing and transcriptional profiling association analysis revealed the intraspecies difference response to oligosaccharides utilization in Bifidobacterium animalis subsp. lactis
Source: Front Microbiol. 2024 Apr 9;15:1375384. doi: 10.3389/fmicb.2024.1375384 (PMC11041377; doi:10.3389/fmicb.2024.1375384)
Supplement: Supplementary file 7 [file Table_7.XLS]

## Sheet: 1 
Strains	HN9	HT20	HT13	HT12
Balac_0475	10.2247	1.47775	117.688	148.298
	6.0049	3.02458	97.4783	134.892
	14.0746	0.789255	137.459	172.459
Balac_0484	3.91167	4.94e-05	97.6887	124.989
	6.89572	0.0789232	80.3259	110.255
	1.0259	0.985241	112.786	168.021
Balac_0483	37.1121	2.39532	504.568	438.58
	28.8921	4.68795	477.266	397.269
	46.2649	1.21456	575.041	469.325
