# Supplementary material for: Whole-genome resequencing and transcriptional profiling association analysis revealed the intraspecies difference response to oligosaccharides utilization in Bifidobacterium animalis subsp. lactis
Source: Front Microbiol. 2024 Apr 9;15:1375384. doi: 10.3389/fmicb.2024.1375384 (PMC11041377; doi:10.3389/fmicb.2024.1375384)
Supplement: Supplementary file 8 [file Table_8.XLS]

## Sheet: 1 
Strains	Balac_0475	Balac_0484	Balac_0483
HN9	10.1±3.3c	3.94±2.4c	37.42±7.1c
HT20	1.76±0.93c	0.35±0.45c	2.77±1.44c
HT13	117.54±16.32b	96.93±13.26b	518.96±41.19a
HT12	151.88±15.54a	134.42±24.51a	435.06±29.52b
