# Supplementary material for: Whole-genome resequencing and transcriptional profiling association analysis revealed the intraspecies difference response to oligosaccharides utilization in Bifidobacterium animalis subsp. lactis
Source: Front Microbiol. 2024 Apr 9;15:1375384. doi: 10.3389/fmicb.2024.1375384 (PMC11041377; doi:10.3389/fmicb.2024.1375384)
Supplement: Supplementary file 9 [file Table_9.XLS]

## Sheet: 1 
Strains	HT13	HT20	HN24	HN5
Balac_1599	0.819777	0.046232	40.513	25.3155
	0.284615	0.0648496	27.149	12.066
	1.40512	0.0958465	58.1647	36.6496
Balat_0977	0.0690533	0.308946	168.244	24.0845
	0.00589456	0.256486	129.487	18.2349
	0.161741	0.549651	179.151	29.4431
Balac_1593	0.10779	0.157203	55.3636	21.1224
	0.142165	0.231653	49.2563	16.1564
	0.23435	0.889631	59.2619	26.6485
Balat_0373	0.265412	0.179556	760.971	16.116
	0.0945315	0.0796141	697.252	12.0435
	0.295446	0.238514	845.155	17.0566
Balat_0076	0.14734	0.335645	26.1049	20.8226
	0.184985	0.695644	30.1564	18.9465
	0.0926184	0.146418	24.1864	23.8965
