# Supplementary material for: Whole-genome resequencing and transcriptional profiling association analysis revealed the intraspecies difference response to oligosaccharides utilization in Bifidobacterium animalis subsp. lactis
Source: Front Microbiol. 2024 Apr 9;15:1375384. doi: 10.3389/fmicb.2024.1375384 (PMC11041377; doi:10.3389/fmicb.2024.1375384)
Supplement: Supplementary file 10 [file Table_10.XLS]

## Sheet: 1 
Strains	Balac_1599	Balat_0977	Balac_1593	Balat_0373	Balat_0076
HT13	0.84±0.46b	0.08±0.06b	0.16±0.05c	0.22±0.09b	0.14±0.04c
HT20	0.07±0.02b	0.37±0.13b	0.43±0.33c	0.17±0.07b	0.39±0.23c
HN24	41.94±12.7a	158.96±21.31a	54.63±4.12a	767.79±60.57a	26.82±2.49a
HN5	24.68±10.05a	23.92±4.58b	21.31±4.29b	15.07±2.18b	21.22±2.04b
p	0.002	0	0	0	0
