# Supplementary material for: Whole-genome resequencing and transcriptional profiling association analysis revealed the intraspecies difference response to oligosaccharides utilization in Bifidobacterium animalis subsp. lactis
Source: Front Microbiol. 2024 Apr 9;15:1375384. doi: 10.3389/fmicb.2024.1375384 (PMC11041377; doi:10.3389/fmicb.2024.1375384)
Supplement: Supplementary file 11 [file Table_11.XLS]

## Sheet: 1 
Strains	HT12	HN7	HT20	HN24
Balat_0517	385.364	0.401076	0.512586	80.9457
	298.055	4.02155	3.05651	50.5646
	465.023	2.49865	4.64517	79.2654
Balac_0511	135.914	0.17176	0.395084	105.483
	109.022	0.965318	3.15486	97.0258
	198.065	2.16531	0.961611	142.022
Balac_0521	39.7037	0.227734	0.552895	192.775
	30.4896	1.02365	1.08935	243.029
	52.0643	0.94514	2.68655	172.053
Balac_0514	551.725	0.00787925	0.236099	388.033
	499.024	0.103258	0.458964	400.897
	577.021	0.340219	1.58139	301.023
