# Supplementary material for: Whole-genome resequencing and transcriptional profiling association analysis revealed the intraspecies difference response to oligosaccharides utilization in Bifidobacterium animalis subsp. lactis
Source: Front Microbiol. 2024 Apr 9;15:1375384. doi: 10.3389/fmicb.2024.1375384 (PMC11041377; doi:10.3389/fmicb.2024.1375384)
Supplement: Supplementary file 12 [file Table_12.XLS]

## Sheet: 1 
Strains	Balat_0517	Balac_0511	Balac_0521	Balac_0514
HT12	382.81±68.19a	147.67±37.29a	40.75±8.84b	542.59±32.49a
HN7	2.31±1.48b	1.1±0.82b	0.73±0.36c	0.15±0.14c
HT20	2.74±1.7b	1.5±1.19b	1.44±0.91c	0.76±0.59c
HN24	70.26±13.94b	114.84±19.53a	202.62±29.8a	363.32±44.36b
p	.000**	.000**	.000**	.000**
